# Supplementary material for: Bacillus velezensis RC116 Inhibits the Pathogens of Bacterial Wilt and Fusarium Wilt in Tomato with Multiple Biocontrol Traits
Source: Int J Mol Sci. 2023 May 10;24(10):8527. doi: 10.3390/ijms24108527 (PMC10217916; doi:10.3390/ijms24108527)
Supplement: Supplementary file 1 [file ijms-24-08527-s001.zip]

Archive with 5 entries (5 files):
- Supplementary Figure S1.svg
- Supplementary Figure S2.jpg
- Supplementary Figure S3.tif
- Supplementary Figure S4.tif
- Supplementary Table S1.xls
