# Supplementary material for: Bacillus velezensis RC116 Inhibits the Pathogens of Bacterial Wilt and Fusarium Wilt in Tomato with Multiple Biocontrol Traits
Source: Int J Mol Sci. 2023 May 10;24(10):8527. doi: 10.3390/ijms24108527 (PMC10217916; doi:10.3390/ijms24108527)
Supplement: Supplementary file 1 [file ijms-24-08527-s001.zip › Supplementary Table S1.xls]

## Sheet: Sheet1
Supplementary Table 1. 13 pairs of primers of Bacillus’s biocontrol genes
category	metabolites	Synthesis gene	Primers (5’-3’)	Amplicon size (bp)	references
Non-ribosomal petitide synthetases (NRPS)	Surfactin	srfAA-5	GAAAGAGCGGCTGCTGAAAC	273	(Joshi and Gardener 2006, Li, He et al. 2021)
		srfAA-3	CCCAATATTGCCGCAATGAC
	Fengycin	fenD-5	CCTGCAGAAGGAGAAGTGAAG	293	(Joshi and Gardener 2006, Li, He et al. 2021)
		fenD-3	TGCTCATCGTCTTCCGTTTC
	Iturin	ituC-5	TTCACTTTTGATCTGGCGAT	575	(Joshi and Gardener 2006, Li, He et al. 2021)
		ituC-3	CGT CCG GTA CAT TTT CAC
	bacillomycine D	bamD-5	AGTCTAAGTATTGGCGAAACGA	448	( Li, He et al. 2021)
		bamD-3	ATTATGCTGAAAGTGAAGGGCG
	yngG	yngG-5	GAACTGTCCGAAACATGTCCG	372	(Joshi and Gardener 2006, Li, He et al. 2021)
		yngG-3	CTGAGCTCTTGAACGGTCCGG
	yndJ	yndJ-5	CAGAGCGACAGCAATCACAT	212	(Joshi and Gardener 2006, Li, He et al. 2021)
		yndJ-3	TGAATTTCGGTCCGCTTATC
	Bacillibactin	dhb-5	TCGGATTTCTTTTGCCACTTGG	440	(Bing 2015, Li, He et al. 2021)
		dhb-3	ATAACGGGCGCTCCTTCGGTTC
Polytide synthetases (PKS)	Difficidin	dfn-5	AGTAGTTTTTCTCATCGGTCTG	574	(Bing 2015, Li, He et al. 2021)
		dfn-3	GGCTCCTTATATTGGGGCATTC
	bacillaene	bae-5	TTGTGCGGTCGTGTATGAACAG	488	(Bing 2015, Li, He et al. 2021)
		bae-3	TCGCCATCGAGATTAAGAAATT
	Macrolactin	mln-5	GCTGATGAACTGATAACAACCG	320	(Bing 2015, Li, He et al. 2021)
		mln-3	CATTACGAAGCAAAATAAAAAA
	Bacilysin	bac-5	TGAAGGGACAAGTAGTGAGTAC	317	(Bing 2015, Li, He et al. 2021)
		bac-3	GATAGGAGACGGGTGGGATA
ribosomal petitide synthetases (RPS)	Subtilosin	sboA-5	TCGGTTTGTAAACTTCAACTGC	334	(Mora, Cabrefiga et al. 2011, Li, He et al. 2021)
		sboA-3	GTCCACTAGACAAGCGGCTC
	Biotin	bioA-5	TTCCACGGCCATTCCTATAC	210	(Joshi and Gardener 2006)
		bioA-3	TTTGTCCCCTTATCCTGCAC
Joshi, R. and M. S. Gardener (2006). "Identification and Characterization of Novel Genetic Markers Associated with Biological Control Activities in Bacillus subtilis." Phytopathology 96(2): 145.
Li, S., P. He, H. Fan, L. Liu, K. Yin, B. Yang, Y. Li, S. M. Huang, X. Li and S. J. Zheng (2021). "A Real-Time Fluorescent Reverse Transcription Quantitative PCR Assay for Rapid Detection of Genetic Markers' Expression Associated with Fusarium Wilt of Banana Biocontrol Activities in Bacillus." J Fungi (Basel) 7(5).
Bing, L. (2015). The Antagonistic Mechanism of Bacillus Amyloliquefaciens SQR9 against Soil-Borne Pathogens and insitu Rhizophere Antibiotic Gene Expression. Doctor Doctor, Nanjing Agricultural University.
Mora, I., J. Cabrefiga and E. Montesinos (2011). "Antimicrobial peptide genes in Bacillus strains from plant environments." International Microbiology 14(4): 213-223.
